# Supplementary material for: Radiomics Analysis of 18F-FDG PET/CT for Prognosis Prediction in Patients with Stage III Non-Small Cell Lung Cancer Undergoing Neoadjuvant Chemoradiation Therapy Followed by Surgery
Source: Cancers (Basel). 2023 Mar 28;15(7):2012. doi: 10.3390/cancers15072012 (PMC10093358; doi:10.3390/cancers15072012)
Supplement: Supplementary file 1 [file cancers-15-02012-s001.zip]

Archive with 1 entries (1 files):
- cancers-2255332-supplementary.pdf
